# Supplementary material for: Magnetism and Luminescence of a MOF with Linear Mn3 Nodes Derived from an Emissive Terthiophene-Based Imidazole Linker
Source: Molecules. 2021 Jul 15;26(14):4286. doi: 10.3390/molecules26144286 (PMC8305848; doi:10.3390/molecules26144286)
Supplement: Supplementary file 1 [file molecules-26-04286-s001.zip]

Archive with 1 entries (1 files):
- molecules-1266478-supplementary.pdf
